# Supplementary material for: Experimentally Deduced Criteria for Detection of Clinically Relevant Fusion 3′ Oncogenes from FFPE Bulk RNA Sequencing Data
Source: Biomedicines. 2022 Aug 2;10(8):1866. doi: 10.3390/biomedicines10081866 (PMC9405289; doi:10.3390/biomedicines10081866)
Supplement: Supplementary file 1 [file biomedicines-10-01866-s001.zip]

Archive with 4 entries (4 files):
- Table S4_TRK chimeric reads found by primary STAR-Fusion analysis.xlsx
- TableS1_PatientsSamplesDescription.xlsx
- TableS2_The description of patients biosamples in experimental dataset.pdf
- TableS3_Oligonucleotide RT-PCR primer sequences.pdf
