# Supplementary material for: Experimentally Deduced Criteria for Detection of Clinically Relevant Fusion 3′ Oncogenes from FFPE Bulk RNA Sequencing Data
Source: Biomedicines. 2022 Aug 2;10(8):1866. doi: 10.3390/biomedicines10081866 (PMC9405289; doi:10.3390/biomedicines10081866)
Supplement: Supplementary file 1 [file biomedicines-10-01866-s001.zip › TableS1_PatientsSamplesDescription.xlsx]

## Sheet: Acute Leukemia
Sample ID	Cancer type	Sex	Age
AL_1	Acute lymphoblastic leukemia	female	17
AL_2	Acute leukemia of ambiguous lineage	female	8
AL_3	Acute myeloid leukemia	female	13
AL_4	Acute lymphoblastic leukemia	female	2
AL_5	Acute lymphoblastic leukemia	female	3
AL_6	Acute lymphoblastic leukemia	male	14
AL_7	Acute myeloid leukemia	female	2
AL_8	Acute lymphoblastic leukemia	female	4
AL_9	Acute lymphoblastic leukemia	male	5
AL_10	Acute lymphoblastic leukemia	female	5
AL_11	Acute lymphoblastic leukemia	male	8
AL_12	Acute myeloid leukemia	female	7
AL_13	Acute myeloid leukemia	male	1,5
AL_14	Acute lymphoblastic leukemia	female	3
AL_15	Acute lymphoblastic leukemia	male	3
AL_16	Acute lymphoblastic leukemia	male	10
AL_17	Acute lymphoblastic leukemia	female	2
AL_18	Acute lymphoblastic leukemia	female	2
AL_19	Acute lymphoblastic leukemia	female	6
AL_21	Acute lymphoblastic leukemia	female	5
AL_22	Acute lymphoblastic leukemia	male	8
AL_23	Acute lymphoblastic leukemia	male	15
AL_24	Acute lymphoblastic leukemia	male	4
AL_25	Acute lymphoblastic leukemia	male	6
AL_26	Acute lymphoblastic leukemia	male	4
AL_27	Acute lymphoblastic leukemia	female	3
AL_28	Acute lymphoblastic leukemia	female	6
AL_29	Acute lymphoblastic leukemia	male	5
AL_31	Acute lymphoblastic leukemia	female	10
AL_32	Acute lymphoblastic leukemia	male	4
AL_33	Acute lymphoblastic leukemia	male	9
AL_34	Acute lymphoblastic leukemia	male	4
AL_35	Acute lymphoblastic leukemia	female	7
AL_36	Acute lymphoblastic leukemia	male	2
AL_37	Acute lymphoblastic leukemia	male	1
AL_38	Acute myeloid leukemia	male	15
AL_39	Acute lymphoblastic leukemia	female	2
AL_41	Acute myeloid leukemia	male	3
AL_42	Acute lymphoblastic leukemia	male	1
AL_44	Acute lymphoblastic leukemia	male	2
AL_45	Acute myeloid leukemia	male	15
AL_46	Acute lymphoblastic leukemia	male	3
AL_47	Acute lymphoblastic leukemia	female	4
AL_48	Acute lymphoblastic leukemia	female	7
AL_49	Acute lymphoblastic leukemia	female	9
AL_50	Acute lymphoblastic leukemia	male	1
AL_51	Acute lymphoblastic leukemia	male	3
AL_52	Acute lymphoblastic leukemia	female	1,5
AL_53	Acute lymphoblastic leukemia	female	2
AL_54	Acute lymphoblastic leukemia	male	3
AL_55	Acute lymphoblastic leukemia	female	3
AL_56	Acute lymphoblastic leukemia	male	2
AL_57	Acute lymphoblastic leukemia	male	12
AL_58	Acute lymphoblastic leukemia	female	5
AL_59	Acute myeloid leukemia	female	9
AL_60	Acute myeloid leukemia	male	7
AL_61	Acute myeloid leukemia	female	9
AL_62	Acute lymphoblastic leukemia	female	14
AL_63	Acute myeloid leukemia	male	11
AL_64	Acute lymphoblastic leukemia	male	13
AL_65	Acute lymphoblastic leukemia	female	10
AL_66	Acute myeloid leukemia	male	3
AL_67	Acute myeloid leukemia	male	6
AL_68	Acute lymphoblastic leukemia	female	13
AL_69	Acute lymphoblastic leukemia	female	3
AL_70	Acute myeloid leukemia	female	2
AL_71	Acute lymphoblastic leukemia	male	3
AL_72	Acute lymphoblastic leukemia	female	2
AL_73	Acute lymphoblastic leukemia	female	3
AL_74	Acute myeloid leukemia	female	8
AL_75	Acute lymphoblastic leukemia	male	3
AL_76	Acute lymphoblastic leukemia	male	15
AL_77	Acute lymphoblastic leukemia	male	2
AL_78	Acute lymphoblastic leukemia	male	2
AL_79	Acute lymphoblastic leukemia	female	2
AL_80	Acute lymphoblastic leukemia	male	7
AL_81	Acute lymphoblastic leukemia	male	2
AL_82	Acute lymphoblastic leukemia	female	9
AL_83	Acute lymphoblastic leukemia	male	5
AL_84	Acute myeloid leukemia	female	8
AL_85	Acute lymphoblastic leukemia	female	5
AL_86	Acute lymphoblastic leukemia	female	4
AL_87	Acute lymphoblastic leukemia	male	4
AL_88	Acute myeloid leukemia	male	3
AL_89	Acute lymphoblastic leukemia	male	4
AL_90	Acute lymphoblastic leukemia	male	10
AL_91	Acute lymphoblastic leukemia	male	6
AL_92	Acute lymphoblastic leukemia	male	13
AL_93	Acute myeloid leukemia	male	6
AL_94	Acute lymphoblastic leukemia	male	1
AL_95	Acute lymphoblastic leukemia	female	6
AL_96	Acute lymphoblastic leukemia	male	12
AL_97	Acute myeloid leukemia	male	15
AL_98	Acute lymphoblastic leukemia	male	5
AL_99	Acute myeloid leukemia	male	1,5
AL_100	Acute lymphoblastic leukemia	male	5

## Sheet: Breast
Sample ID	Cancer type	Sex	Age	Stage	Grade
BC_1	Breast cancer	female	39	T2N3aM0, IIIC	G3
BC_25	Breast cancer	female	77	T1N1M0, IIA	G2
BC_26	Breast cancer	female	77	T1N0M0, I	G2
BC_3	Breast cancer	female	55	T2N1M0, IIIa	G2
BC_4	Breast cancer	female	57	T2N1M0, IIB	G2
BC_7	Breast cancer	female	53	T2N3M0, IIIC	G3
BC_9	Breast cancer	female	58	T1N1M0, IIB	G2
BC_10	Breast cancer	female	48	T2N0M0, II	G2
BC_12	Breast cancer	female	60	T2N0M0, IIA	G2
BC_13	Breast cancer	female	69	T2N3M0, III C	G2
BC_14	Breast cancer	female	49	T2N2M0, IIIA	G3
BC_17	Breast cancer	female	59	T4N2M0, IIIV	G3-G4
BC_18	Breast cancer	female	47	T3N1M0, IIIA	G3
BC_19	Breast cancer	female	48	T1N0M0, I	G2
BC_20	Breast cancer	female	51	T2N0M0, II	G3
BC_21	Breast cancer	female	49	T1N3M0, IIIC	G3
BC_22	Breast cancer	female	47	T2N0M0, II	G3
BC_23	Breast cancer	female	46	T2N2M0, IIIA	n/a
BC_24	Breast cancer	female	57	T2N0M0, IIA	G3
BC_27	Breast cancer	female	44	T2N0M0, IIA	G2
BC_28	Breast cancer	female	53	T2N0M0, IIA	G1
U_6	Breast cancer	female	33	T2N2M1	n/a
U_7	Breast cancer	female	29	T3N0M0b IIB	n/a
BC_29	Breast cancer	female	65	T4N3M1,IV	n/a
BC_30	Breast cancer	female	NA
BC_31	Breast cancer	female	NA
GC_2	Breast cancer	female	51	T2N1M0	n/a
BC_46	Breast cancer	female	27	T2N2M0	G2
BC_47	Breast cancer	female	55	T1N0M0	G2
BC_48	Breast cancer	female	36	T3N1M0	n/a
BC_49	Breast cancer	female	54	T1N2M0	G2
BC_50	Breast cancer	female	51	T2N0M0	G3
BC_51	Breast cancer	female	38	T2N1M0	G3
BC_53	Breast cancer	female	50	T2N0M0	n/a
BC_55	Breast cancer	female	71	T2N3M0	n/a
BC_57	Breast cancer	female	55	T3N2M0	n/a
BC_56	Breast cancer	female	60	T1N1M1	n/a
BC_52	Breast cancer	female	78	T1N2M0	n/a
BC_59	Breast cancer	female	61	T1N1M0	G3
BC_60	Breast cancer	female	33	T2N1M0	G3
BC_58	Breast cancer	female	55	T1N0M0	G3
BC_63	Breast cancer	female	66	T4N2M0	n/a
BC_65	Breast cancer	female	42	T2N0M0	n/a
BC_64	Breast cancer	female	60	T3N3M0	n/a
BC_66	Breast cancer	female	55	T3N1M0	G2
BC_62	Breast cancer	female	44	T2N0M0	G3
BC_61	Breast cancer	female	38	T2N2M0
BC_67	Breast cancer	female	35	T1N0M0	n/a
BC_68	Breast cancer	female	76	T4N1M1	G2
BC_69	Breast cancer	female	62	T4bN0M0
BC_70	Breast cancer	female	59	T2N2M0	n/a
BC_71	Breast cancer	female	61	T2N0M0	G2
BC_77	Breast cancer	female	37	T2N2M0	G2
BC_78	Breast cancer	female	49	T4N1M1	n/a
BC_72	Breast cancer	female	79	T2N1M0	G3
BC_75	Breast cancer	female	61	pT2N1M0	G3
BC_79	Breast cancer	female	47	T2N1M0	n/a
BC_80	Breast cancer	female	57	T2N1M0	G2
BC_81_13	Breast cancer	female	43	n/a	n/a
BC_81_1	Breast cancer	female	54	T2N1M0	G2
BC_82	Breast cancer	female	59	T1N0M0	G3
BC_84	Breast cancer	female	46	n/a	n/a
BC_85	Breast cancer	female	61	T4N3M1	G2
BC_86	Breast cancer	female	36	T4N1M0	G2
BC_87	Breast cancer	female	54	T2N1M0
BC_88	Breast cancer	female	35	T1N1M0	G2
BC_89	Breast cancer	female	32	T2N1M0	G3
BC_90	Breast cancer	female	30	T3N0M0	n/a
BC_91	Breast cancer	female	40	N4N1M0	n/a
BC_92	Breast cancer	female	57	T2N0M0	G3
BC_93	Breast cancer	female	54	T2N1M0
BC_94	Breast cancer	female	35	T1N1M0	G2
BC_95	Breast cancer	female	55	T2N1M0	G3
BC_96	Breast cancer	female	55	T4N3M0
BC_98	Breast cancer	female	30	T2N3M0
BC_99	Breast cancer	female	44	T2N1M0	G3
BC_100_1	Breast cancer	female	76	TxN2M1
BC_101	Breast cancer	female	59	TxN1M1	G2
BC_102	Breast cancer	female	38	T1N0M0	G2
BC_103	Breast cancer	female	66	T2M0N0
BC_105	Breast cancer	female	52	T2N3M0	G3
BC_106	Breast cancer	female	59	NA	NA
BC_108	Breast cancer	female	58	T1M0N0	G3
BC_110	Breast cancer	female	34	T4M3N1	G2
BC_112	Breast cancer	female	52	T4bM1N1
BC_113	Breast cancer	female	66	T2M2N1	G2
BC_114	Breast cancer	female	53	T2M0N0

## Sheet: Cervical
Sample ID	Cancer type	Sex	Age	Stage	Grade
CerC_1	Cervical cancer	female	42	T3N1M0	G1
CerC_2	Cervical cancer	female	48	T3aN0M0	G2
CerC_10	Cervical cancer	female	35	T2N2M0	G2
CerC_11	Cervical cancer	female	33	T2bN0M0	n/a
CerC_12	Cervical cancer	female	49	T1bN0M0	G2
CerC_13_2	Cervical cancer	female	36	T4N1M1	G1
CerC_13_7	Cervical cancer	female	28	n/a	G2
CerC_14	Cervical cancer	female	52	T1N0M0	G2
CerC_15	Cervical cancer	female	33	T2bNxM0	G3
CerC_16	Cervical cancer	female	44	T1N1M0	G2
CerC_3	Cervical cancer	female	51	n/a	n/a
CerC_4	Cervical cancer	female	35	T2bN1M0	n/a
CerC_5	Cervical cancer	female	53	T2bN0M0	G3
CerC_6	Cervical cancer	female	39	n/a	G2
CerC_8	Cervical cancer	female	35	T1bNxMx	G2
CerC_17	Cervical cancer	female	50	T3aN1M0
CerC_18	Cervical cancer	female	38	T3N1M0	G2
CerC_19	Cervical cancer	female	54	T1N1M0	n/a
CerC_20	Cervical cancer	female	38	pT2a2N1Mo	G3

## Sheet: Cholangiocellular
Sample ID	Cancer type	Sex	Age	Stage	Grade
HC_1	Cholangiocarcinoma	male	56	rT3N1M1	G3
HC_2	Cholangiocarcinoma	female	51
HC_3	Cholangiocarcinoma	male	70	T2NxM1	G3
HC_4	Cholangiocarcinoma	male	70	T3N0M0	G2
ChC_5	Cholangiocarcinoma	female	70		G2

## Sheet: Colorectal
Sample ID	Cancer type	Sex	Age	Stage	Grade
CC_1	Colorectal cancer	female	72		G1
CC_2	Colorectal cancer	female	58	pT3N2bM1a	G2
CC_3	Colorectal cancer	male	47	T3N1M1, IV	G2
CC_4	Colorectal cancer	male	49	T4N2M0, IIIC	n/a
CC_5	Colorectal cancer	female	44	TxN2M1, IV	G2
CC_6	Colorectal cancer	female	71	T4N2M1, IV	G2
CC_7	Colorectal cancer	male	62	T4aN2M0	n/a
CC_8	Colorectal cancer	male	55	T4N0M1	G1
CC_9	Colorectal cancer	male	76	T4N1M0	G3
CC_13	Colorectal cancer	male	49	T4aN0M0	G1
CC_14	Colorectal cancer	female	65	T2N0M0	G1
CC_15	Colorectal cancer	female	60	T2N0M0	G1
CC_16	Colorectal cancer	male	76	T4N1M0	G2
CC_17	Colorectal cancer	female	51	T3N0M1, IV	G2
CC_18	Colorectal cancer	female	37	T3N1M1	G2
CC_20_2	Colorectal cancer	female	63	T4aN0M0	G3
CC_23	Colorectal cancer	female	58	T3N0M0	G1
CC_20_1	Colorectal cancer	male	56	T4bN0M0	G3
CC_21	Colorectal cancer	female	71	T3N0M0	G1
CC_26	Colorectal cancer	female	78	T4N0M0	G3
CC_29	Colorectal cancer	female	82	T4N2M0	G3
CC_30	Colorectal cancer	male	78	T3N1M0	G2
CC_31	Colorectal cancer	female	56	T4N0M0	G2
CC_32	Colorectal cancer	male	68	T3N0M0	G2
CC_33	Colorectal cancer	male	60	T4N0M1	G2
CC_28	Colorectal cancer	female	59	T3N0M0	G3
CC_27	Colorectal cancer	female	70	T4N0M0	G2
CC_22	Colorectal cancer	female	57	T3N0M0	G1
CC_24	Colorectal cancer	female	85	T4N1M0	G1
CC_25	Colorectal cancer	female	60	T3N1M1	G2
CC_19	Colorectal cancer	male	75	T3N0M0	n/a
CC_34	Colorectal cancer	male	68	T4aN2aM1b, IV	G2
CC_35	Colorectal cancer	female	52	T3N1M1, IV	G2
CC_36	Colorectal cancer	male	67	T4N2M1	G2
CC_37	Colorectal cancer	male	75	T3N0M0	G2
CC_38	Colorectal cancer	female	71	T4N1M0	G2
CC_40	Colorectal cancer	male	58	T4N1Mx	G2
CC_41	Colorectal cancer	male	55	T4N0M0
CC_43	Colorectal cancer	female	52	T3N1aM0	G2
CC_44	Colorectal cancer	female	61	T3N0M1	G2
CC_45	Colorectal cancer	female	56	T4N1M1	G2
CC_46	Colorectal cancer	male	41	T3N2M0	G2
CC_54	Colorectal cancer	female	66	pT4aN0M0	G1
CC_47	Colorectal cancer	female	78	pT4apN0(i-)pM0	G2
CC_48	Colorectal cancer	male	66	pT4apN0(i-)pM0	G1
CC_49	Colorectal cancer	female	78	pT4bN0M0	G1
CC_50	Colorectal cancer	female	81	pT2N0M0	G1
CC_51	Colorectal cancer	female	74	pT4apN1pM1	G1
CC_52	Colorectal cancer	female	76	pT4apN1bpM0	G3
CC_53	Colorectal cancer	male	69	pT4apN0(i-)pM0	G1
CC_55	Colorectal cancer	male	63	T4aN0M0	G2
CC_56	Colorectal cancer	female	51	pTisN0M0
CC_57	Colorectal cancer	male	70
CC_58	Colorectal cancer	male	65	T4bN0M0	G1
CC_59	Colorectal cancer	female	84	T4bNxM0	G3
CC_60	Colorectal cancer	male	60	pT4aN0M0	G2
CC_61	Colorectal cancer	male	62	pT4apN1pM0	G1
CC_62	Colorectal cancer	female	63	pT4aN0M0	G2
CC_63	Colorectal cancer	female	59	T3N2M1	n/a
CC_64	Colorectal cancer	male	62	T3N0M0	n/a
CC_65	Colorectal cancer	female	41	T4N2M1	G2
CC_66	Colorectal cancer	female	51	T3N2aM0	G1
CC_68	Colorectal cancer	female	52	n/a	G1
CC_69	Colorectal cancer	male	56	T4N0M0	G2
CC_70	Colorectal cancer	female	48	T3N0M0	G2
CC_71	Colorectal cancer	male	49	T3N1M1	G2
CC_72	Colorectal cancer	female	55	T3N2M0	G2
CC_73	Colorectal cancer	female	66
CC_74	Colorectal cancer	female	62
CC_75	Colorectal cancer	female	70	T4aN2M1a
CC_76	Colorectal cancer	male	63	T1NxM1
CC_77	Colorectal cancer	female	45	T4aN0M0
CC_78	Colorectal cancer	male	82	T3N1M1
CC_79	Colorectal cancer	female	55	T4N0M0	G1
CC_80	Colorectal cancer	male	56	T3N2M0	G3
CC_81	Colorectal cancer	female	54	T2N0M1
CC_82	Colorectal cancer	male	57
CC_83	Colorectal cancer	male	36
CC_84	Colorectal cancer	male	50	T4N2M1
CC_85	Colorectal cancer	male	36
CC_86	Colorectal cancer	male	32	T3N1M0
CC_87	Non-cancerous tissue	male	32
CC_88	Colorectal cancer	male	32	T3N1M0
CC_89	Colorectal cancer	male	63	T1NxM1
CC_90	Colorectal cancer	male	67	T2N3M0
CC_91	Colorectal cancer	female	49	T3N1M0	G1
CC_92	Colorectal cancer	female	42	TxNxM1	G2
CC_93	Colorectal cancer	female	42	TxNxM1	G2
CC_94_2	Colorectal cancer	female	41	T3N1M0
CC_94_1	Colorectal cancer	female	41	T3N1M0
CC_95	Colorectal cancer	male	59	T3N1M1	G2
CC_96	Colorectal cancer	female	74	T4N1M0
CC_97	Colorectal cancer	male	45	T3N2M1	G2
CC_99	Colorectal cancer	female	43	T4N2M1	G2
CC_102	Colorectal cancer	male	63	T1NxM1
CC_103	Colorectal cancer	male	53
CC_104	Colorectal cancer	female	49	T4NxM1
CC_105	Colorectal cancer	female	52	T3N1M1
CC_106	Colorectal cancer	male	52	T3N1M0	G3
CC_107	Colorectal cancer	female	63	T3N2M1
CC_109	Colorectal cancer	female	42	T4N0M1	G2
CC_110	Colorectal cancer	female	59	T3N0M1	G2
CC_111	Colorectal cancer	female	38	T3N0M1	G1
CC_112	Colorectal cancer	female	50	TxNxM1	G2
CC_115	Colorectal cancer	female	41	T4N2M1	G1
CC_113	Colorectal cancer	male	63	T1NxM1
CC_117	Colorectal cancer	female	39	T4N2M0	G3
CC_114	Colorectal cancer	female	63	T4aN0M1	G2
CC_116_2	Colorectal cancer	male	61	T3aN1M0	G2
CC_120	Colorectal cancer	female	36	T3N2M1	G2
CC_121	Colorectal cancer	male	60	T3N1bM1a	G2

## Sheet: CNS
Sample ID	Cancer type	Sex	Age	Grade
NS_1	atypical anaplastic meningioma	female	39	G3
NS_2	anaplastic astrocytoma	male	19	G3
NS_3	anaplastic gemangiopericytoma	female	22	G3
NS_4	glioblastoma	male	57	G4
NS_5	oligodendroglioma/glioblastoma	female	57	G3
NS_6	glioblastoma	male	58	G4
NS_7	glioblastoma	female	52	G4
NsC_8	glioblastoma	female	37	G4
NsC_9	glioblastoma	male	45	G4
INI1	glioblastoma	male	48
INI2_2	glioblastoma	male	48
INI2_3	glioblastoma	male	48
NsC_10	glioblastoma	female	65	G4
NS_10	anaplastic astrocytoma	female	41	G3
NS_11	glioblastoma	male	26	G4
NS_12	glioblastoma	female	65	G4
N63/18 VI	glioblastoma	male	48
N1245/18	glioblastoma	male	48
NS_13	glioblastoma	female	15	G4
NS_14	thalamic gliosarcoma	male	28	G4
INI_Pat4_1	glioblastoma	male	69	G4
NS_15	glioblastoma	female	70	G4
GB_1	glioblastoma	female	62	G4
GB_2	glioblastoma	male	64	G4
GB_3	glioblastoma	male	62	G4
GB_4	glioblastoma	male	43	G4
GB_5	glioblastoma	male	68	G4
GB_6	glioblastoma	male	66	G4
GB_7	glioblastoma	male	55	G4
GB_8	glioblastoma	male	42	G4
GB_10	glioblastoma	female	58	G4
GB_11	glioblastoma	female	58	G4
GB_12	glioblastoma	female	42	G4
GB_16	glioblastoma	female	68	G4
GB_17	glioblastoma	male	70	G4
GB_18	glioblastoma	male	47	G4
GB_19	glioblastoma	NA	NA
NS_16	anaplastic pleomorphic xanthoastrocytoma	male	3	G3
NS_17	glioblastoma	female	29	G4
NS_18	glioblastoma	female	15	G4
BT_1	spinal astrocytoma	female	48
BT_2	spinal astrocytoma	female	56
BT_3	spinal astrocytoma	female	21
BT_4	spinal astrocytoma	male	24
BT_5	spinal astrocytoma	female	33
BT_6	spinal astrocytoma	male	25
BT_7	spinal astrocytoma	female	31
BT_8	spinal astrocytoma	male	37
BT_9	spinal astrocytoma	male	29
BT_10	spinal astrocytoma	male	67
BT_11	spinal astrocytoma	female	32
BT_12	spinal astrocytoma	female	21
BT_14	spinal astrocytoma	male	45
BT_15	spinal astrocytoma	male	18
BT_16	spinal astrocytoma	female	23
BT_17	spinal astrocytoma	male	24
BT_18	spinal astrocytoma	female	26
BT_19	spinal astrocytoma	male	25
BT_20	spinal astrocytoma	female	20
BT_21	spinal astrocytoma	male	23
BT_22	spinal astrocytoma	male	26
BT_23	spinal astrocytoma	female	48
BT_24	spinal astrocytoma	male	69
BT_25	spinal astrocytoma	male	49
NS-20	glioblastoma	male	58
NS_21	glioblastoma	male	48	G4
NS_22	glioblastoma	female	33	G3
NS_23	glioblastoma	male	46	G4
NS_24	glioblastoma	male	64	G4
FFPE_4-2	glioblastoma	male	48
FFPE-5	glioblastoma	male	48

## Sheet: Hepatocellular
Sample ID	Disease	Sex	Age	Stage	Grade
LC_1	Hepatocellular carcinoma	male	55		G3
LC_2	Hepatocellular carcinoma	male	52	T3aNkhM0	G1
LC_3	Hepatocellular carcinoma	male	50	T3aN0M0	n/a
LC_4	Hepatocellular carcinoma	male	27	T3N0M0	n/a
LC_5	Hepatocellular carcinoma	male	42	T4N0M0	G2
LC_6	Hepatocellular carcinoma	male	71	T3N0M0	G1
LC_7	Hepatocellular carcinoma	male	22		G3

## Sheet: Kidney
Sample ID	Cancer type	Sex	Age	Stage	Grade
KC_5	Renal cell carcinoma	female	61	T3N0M0, III	G3
KC_7	Renal cell carcinoma	male	42	T3N1M1, IV	G3
KC_11	Renal cell carcinoma	female	62	T3N1M1, IV	G2
KC_14	Renal cell carcinoma	female	68	T3N0M1, IV	G3
KC_15	Renal cell carcinoma	female	46	T3N0M0, III	G2
KC_19	Renal cell carcinoma	female	46	T3N0M0, III	G2
KC_21	Renal cell carcinoma	male	41	T3N0M1, IV	G3
KC_23	Renal cell carcinoma	male	53	T3N0M1, IV	n/a
KC_26	Renal cell carcinoma	male	55	T3N0M1, IV	G3
KC_30	Renal cell carcinoma	male	69	T3N0M0, III	G3
KC_33	Renal cell carcinoma	female	58	T3N0M0, III	G2
KC_36	Renal cell carcinoma	female	64	T3aN0M1, IV	G2
KC_37	Renal cell carcinoma	male	54	T3aN0M1, IV	n/a
KC_44	Renal cell carcinoma	male	53	T2N0M1, IV	G4
KC_46	Renal cell carcinoma	male	55	T3bN2M1, IV	G3
KC_50	Renal cell carcinoma	male	72	T3N0M1, IV	G2
KC_51	Renal cell carcinoma	male	53	T2N0M1, IV	G4
KC_57	Renal cell carcinoma	male	58	T3bN0M1, IV	G2
KC_66	Renal cell carcinoma	male	64	T1N0M1, IV	G2
KC_92	Renal cell carcinoma	male	55	T3N0M0, III	G3
KC_93	Renal cell carcinoma	female	65	T2N0M0, II	n/a
KC_94	Renal cell carcinoma	male	43	T1N2Mx, IV	n/a
KC_95	Renal cell carcinoma	female	57	T2N0M0	n/a
KC_96	Renal cell carcinoma	male	47	T3N0M0	G3
KC_97	Renal cell carcinoma	female	40	T3N0M0	G4
KC_98	Renal cell carcinoma	male	45	T1bN0M1	n/a
KC_100	Renal cell carcinoma	male	64	T2bN0M1	G2
KC_99	Renal cell carcinoma	female	61	T1N0M0	G2
KC_103	Renal cell carcinoma	male	58	T3N0M1	G2
KC_104	Renal cell carcinoma	male	47	T2N0M0	n/a
KC_105	Renal cell carcinoma	male	58	pT4N2M1	G3
KC_106	Renal cell carcinoma	male	56	T4M0N1	G4
KC_107	Renal cell carcinoma	male	61	T3aN1M1
KC_108	Renal cancer	male	54

## Sheet: Lung
Sample ID	Cancer type	Sex	Age	Stage	Grade
LuC_1	Lung cancer	male	69	T2aN1Mo, IIa	G1
LuC_2	Lung cancer	female	77	T2aNxM1a, IV	n/a
LuC_3	Lung cancer	female	51	T3N0M1, IV	n/a
LuC_4	Lung cancer	male	65	T4N3M1a, IV	n/a
LuC_5	Lung cancer	female	67	T2aN1Mo, IIA	G1
LuC_6	Lung cancer	female	81	T2aN0M0, Ib	G2
LuC_7	Lung cancer	female	38	T2N2M1	n/a
U_1	Lung cancer	male	44	T4N3M1, IV	G1
LuC_11	Lung cancer	male	52	T2N2M0, IIIB	n/a
LuC_16	Lung cancer	male	75	T3N2M1, IV	G2
LuC_17	Lung cancer	female	52	T2N2M1	G3
LuC_22	Lung cancer	male	63	T2N1M0	G2
LuC_19	Lung cancer	male	65	T2N0M0	G2
LuC_23	Lung cancer	male	60	T2N0M0	G1
LuC_24	Lung cancer	male	67	T2N0M0	G1
LuC_25	Lung cancer	male	59	TxN2M0	G3
LuC_26	Lung cancer	male	65	T3N2M0, IIIa	G3
LuC_27	Lung cancer	male	66	T2aN2M0	G3
LuC_28	Lung cancer	male	76	T2N0M0	G1
LuC_29	Lung cancer	male	65	T2N0M0	G2
LuC_32	Lung cancer	male	70	T2N1M0	G2
LuC_33	Lung cancer	male	57	T3N0M0	G1
LuC_30	Lung cancer	male	79	T2NXM0	G3
LuC_31	Lung cancer	male	66	T3N2M0	G1
LuC_40	Lung cancer	female	54	T2N2M0	G2
LuC_34	Lung cancer	female	62	pT1bN0M0	G3
LuC_35	Lung cancer	male	75	T3N0M0	G2
LuC_36	Lung cancer	male	57	pT2N0M0	G1
LuC_37	Lung cancer	male	68	T3N1M0	G3
LuC_38	Lung cancer	male	68	pT2aN2M0	G2
LuC_39	Lung cancer	female	68	pT2pNXpM1	G1
LuC_41	Lung cancer	female	75	T1bN0M0	n/a
LuC_42	Lung cancer	male	67	T1N1M0	G2
LuC_43	Lung cancer	male	64	TxN2Mx	n/a
LuC_44	Lung cancer	female	43	T2N0M1	n/a
LuC_45	Lung cancer	female	61	T2aN2M0
LuC_46	Lung cancer	female	48	n/a	n/a
LuC_47	Lung cancer	male	55	T4N3M1
LuC_48	Lung cancer	male	59	T2bN2M1b	G3
LuC_49	Lung cancer	male	75
LuC_50	Lung cancer	male	60	сТ3N2M0	G2
LuC_51	Lung cancer	female	51	T4N2M1	G1-G2
LuC_52	Lung cancer	male	58	сT2N2M0	G2
LuC_53	Lung cancer	male	41	T2аN0M0	G2
LuC_54	Lung cancer	female	74	T2aN1M0
LuC_55	Lung cancer	male	62	T3N2M0
LuC_56	Lung cancer	female	NA	T1N3M1	G3
LuC_57	Lung cancer	male	43	T2N2M1	G2
LuC_58	Lung cancer	male	NA
LuC_59	Lung cancer	male	71	T3N1M0	G3
LuC_60	Lung cancer	male	68	Т4N2M1а
Luc_61	Lung cancer	female	NA
Luc_62	Lung cancer	female	52	T4N2M1a
Luc_63	Lung cancer	male	56	T4N1M1а	G2
Luc_64	Lung cancer	female	64	T4N1M1а
Luc_65	Lung cancer	male	74	T2аN3M1с	G1
Luc_66	Lung cancer	female	79	T2N1M0	G3
Luc_67	Lung cancer	female	51
Luc_68	Lung cancer	male	59	TxNxM1
Luc_69	Lung cancer	male	66	T3N2M1с
Luc_70	Lung cancer	male	59	T2N1M0
Luc_71	Lung cancer	male	60	T2N2М0	G2
Luc_72	Lung cancer	female	57	T2N2M1
Luc_73	Lung cancer	female	53
Luc_74	Lung cancer	male	54	T2bN3M0
Luc_75	Lung cancer	male	59	T2bN2M1b	G3
Luc_77_1	Lung cancer	male	50	T3N3M0
Luc_78	Lung cancer	male	62	T3N2M1a
Luc_79	Lung cancer	female	56	T1аN0M0
Luc_80	Lung cancer	male	63	Т2N3M1а
LuC_81	Lung cancer	male	54	T2N0M1
Luc_82	Lung cancer	male	74	T2bN3Mx
Luc_83	Lung cancer	male	63	T4N2M0	G3
Luc_84	Lung cancer	male	62	T2N2M1b
LuC_87	Lung cancer	female	50	TxNxM1
LuC_88	Lung cancer	male	45	T2N2M1	G3
LuC_21	Lung cancer	male	63	T2N1M0	G2

## Sheet: Melanoma
Sample ID	Cancer type	Sex	Age	Stage	Grade
M_1	Melanoma	female	62	T4N0M0	n/a
M_2	Melanoma	male	67	T3N3M0	n/a
M_3	Melanoma	male	54	T4N2M1	n/a
M_12	Melanoma	female	52	T1M0N0	n/a
M_13	Melanoma	male	67	T2aN3M0	n/a
M_14	Melanoma	male	37	T3aN0M0	n/a
M_15	Melanoma	male	48	T0N2M1	n/a
M_16	Melanoma	female	56	T3bNoMo	n/a
M_17	Melanoma	male	54	n/a	n/a
M_18	Melanoma	female	47	n/a	n/a
M_19	Melanoma	female	62	T4aMN0M0

[truncated: 5 more sheets: Multiple myeloma, Ovary, Thyroid gland, Stomach, Other]
